# Supplementary material for: Network and pathway expansion of genetic disease associations identifies successful drug targets
Source: Sci Rep. 2020 Dec 1;10:20970. doi: 10.1038/s41598-020-77847-9 (PMC7708424; doi:10.1038/s41598-020-77847-9)
Supplement: Supplementary file 2 — Supplementary Information 2. [file 41598_2020_77847_MOESM2_ESM.xlsx]

## Sheet: SupplmentaryTable2
Each row gives the total number of high confidence genetic hits (HCGH) found for a given disease when all colocalised eQTLs from all GWAS mapping to the disease are considered.
Disease	HCGH
Asthma	4375
Hypertension	1995
Obesity	1755
Hyperthyroidism	481
Hyperlipidemias	436
Heart Failure	373
Eye Diseases	363
Alopecia	334
Osteoporosis	263
Diabetes Mellitus, Type 2	254
Glaucoma	213
Osteoarthritis	192
Pain	164
Peripheral Vascular Diseases	153
Nervous System Diseases	144
Coronary Restenosis	120
Angina Pectoris	106
Apnea	98
Prostatic Hyperplasia	95
Polycystic Kidney Diseases	87
Diverticulitis	86
Cholelithiasis	82
Tinnitus	70
Atrial Fibrillation	69
Respiratory Tract Diseases	64
Gastrointestinal Diseases	60
Xerostomia	58
Cough	56
Depression	50
Dermatitis, Atopic	48
Neuralgia	48
Nociceptive Pain	47
Diabetic Nephropathies	45
Metabolic Diseases	45
Hyponatremia	41
Restless Legs Syndrome	39
Thrombosis	39
Skin Diseases	38
Anemia, Sickle Cell	36
Respiratory Tract Infections	36
Vascular Diseases	36
Diabetes Mellitus	35
Gastritis	33
Migraine Disorders	32
Biliary Dyskinesia	31
Wounds and Injuries	31
Arthritis, Rheumatoid	29
Fasciitis, Plantar	29
Prostatic Neoplasms	28
Rhinitis, Allergic	27
Fibromyalgia	26
Melanoma	26
Neoplasms	26
Fibrocystic Breast Disease	25
Scleroderma, Systemic	25
Colitis, Ulcerative	24
Irritable Bowel Syndrome	22
Urinary Calculi	22
Cataract	20
Hormone Replacement Therapy	20
Vitamin D Deficiency	19
Inflammation	18
Anemia	17
Psoriasis	17
Alzheimer Disease	15
Brain Ischemia	15
Carcinoma, Non-Small-Cell Lung	15
Fecal Incontinence	15
Spondylitis, Ankylosing	15
Urogenital Abnormalities	15
Diabetic Neuropathies	14
Leiomyosarcoma	14
Exocrine Pancreatic Insufficiency	13
Puberty, Precocious	13
Emphysema	12
Immune System Diseases	11
Myasthenia Gravis	11
Substance-Related Disorders	11
Obstetric Labor Complications	10
Impetigo	9
Colorectal Neoplasms	8
Endometriosis	8
Gambling	8
Polyuria	8
Pulmonary Embolism	8
Alcoholism	7
Endocrine System Diseases	7
Hepatitis C	7
Myelodysplastic Syndromes	7
Addison Disease	6
Adrenoleukodystrophy	6
Cognition Disorders	6
Dyspepsia	6
Neoplasms, Squamous Cell	6
Obsessive-Compulsive Disorder	6
Pulmonary Disease, Chronic Obstructive	6
Sarcoidosis	6
Urinary Incontinence	6
Urinary Retention	6
Blood Coagulation Disorders	5
Hypertension, Portal	5
Intermittent Claudication	5
Kidney Neoplasms	5
Nasal Polyps	5
Otitis	5
Retinal Detachment	5
Spasm	5
Spinal Stenosis	5
Tuberculosis	5
Urinary Bladder, Overactive	5
Bone Diseases	4
Corneal Injuries	4
Ear Diseases	4
Gastroparesis	4
Histiocytosis, Langerhans-Cell	4
Hypertension, Pulmonary	4
Leukemia, Lymphocytic, Chronic, B-Cell	4
Myocardial Infarction	4
Penile Induration	4
Peritoneal Neoplasms	4
Pneumonia	4
Diarrhea	3
Dysmenorrhea	3
Herpesviridae Infections	3
Malaria	3
Meningitis, Viral	3
Ovarian Neoplasms	3
Primary Myelofibrosis	3
Urinary Tract Infections	3
alpha 1-Antitrypsin Deficiency	2
Aspergillosis	2
Bipolar Disorder	2
Edema, Cardiac	2
Exophthalmos	2
Fatigue Syndrome, Chronic	2
Leukemia, Myeloid, Acute	2
Liver Cirrhosis	2
Lymphoma, B-Cell	2
Menorrhagia	2
Polycystic Ovary Syndrome	2
Rosacea	2
Uveitis	2
Amyotrophic Lateral Sclerosis	1
Anxiety Disorders	1
Aortic Valve Stenosis	1
Blepharitis	1
Brain Neoplasms	1
Cardiovascular Diseases	1
Cerebral Palsy	1
Cholangitis	1
Conjunctivitis, Allergic	1
Diabetes Insipidus	1
Drug-Related Side Effects and Adverse Reactions	1
Endometrial Neoplasms	1
Erectile Dysfunction	1
Fallopian Tube Neoplasms	1
HIV Infections	1
Huntington Disease	1
Hypersensitivity	1
Keratosis	1
Lymphedema	1
Ocular Motility Disorders	1
Postpartum Hemorrhage	1
Pruritus	1
Soft Tissue Neoplasms	1
Spinal Cord Injuries	1
Uterine Cervical Neoplasms	1
Vasculitis	1
Vulvodynia	1

## Sheet: SupplmentaryTable3
Each row gives the total number of high confidence genetic hits (HCGH) found in the given GWAS from colocalised eQTLs.
GWAS	HCGH
GSK500kV3_Weight	329
GSK500kV3_Whole_body_fat_mass	313
GSK500kV3_FVC_maximumValue	311
GSK500KV3lin_TA_WholeBodyFatFreeMass_WholeBodyFatMass_ratio_residualizedRelated	290
GSK500kV3_pulse_minimumValue	286
GSK500kV3_FEV1_maximumValue	283
GSK500kV3_Hip_circumference	282
GSK500kV3_Body_mass_index_BMI	268
GSK500kV3_FEV1_maximumValue_strict	267
GSK500kV3_systolic_blood_pressure_mean	259
GSK500kV3_Forced_vital_capacity_FVC_Best_measure_strict	256
GSK500kV3_FVC_maximumValue_strict	256
GSK500kV3_Waist_circumference	249
GSK500kV3_BMD_Combined	238
GSK500kV3_TA_FEV1_FVC_ratio	237
GSK500kV3_Diastolic_blood_pressure_mean	236
GSK500kV3_TA_FEV1_percent_pred	236
GSK500KV3lin_M2W_hypertension	233
GSK500kV3_TA_FEV1_FVC_ratio_strict	229
GSK500KV3lin_Blood_pressure_medication	229
GSK500KV3lin_TA_FEV1_FVC_ratio_martin_tobin	229
GSK500kV3_PEF_maximumValue	209
GSK500kV3_TA_FEV1_percent_pred_strict	189
GSK500kV3_TA_FEV1_ever_smoked_only	177
GSK500kV3_TA_FEV1_FVC_ratio_ever_smoked_only	170
GSK500kV3_PEF_maximumValue_strict	163
GSK500KV3lin_M2W_essential_hypertension	145
GSK500KV3lin_HES_Essential_primary_hypertension	144
GSK500KV3lin_MED_ace_inhibitors_combinations	142
GSK500kV3_TA_FEV1_ever_smoked_only_strict	140
GSK500kV3_TA_FEV1_FVC_ratio_ever_smoked_only_strict	140
GSK500KV3lin_HESBL_Hypertensive_diseases	136
GSK500KV3lin_NI_hypothyroidism_myxoedema	124
GSK500KV3lin_MED_thyroid_preparations	121
GSK500KV3lin_M2W_hypothyroidismmyxoedema	119
GSK500KV3lin_Cholesterol_lowering_medication	113
GSK500KV3lin_MED_lipid_modifying_agents_combinations	107
GSK500kV3_TA_FEV1_never_smoked_only	106
GSK500KV3lin_Hair_balding_pattern	104
GSK500KV3lin_Pattern_1_f_	104
GSK500kV3_TA_FEV1_FVC_ratio_never_smoked_only	99
GSK500kV3_Corneal_resistance_factor_left	97
GSK500kV3_Corneal_resistance_factor_right	96
GSK500kV3_TA_FEV1_FVC_ratio_never_smoked_only_strict	90
GSK500KV3lin_M2W_high_cholesterol	90
GSK500KV3lin_MED_lipid_modifying_agents_plain	90
GSK500KV3lin_M2W_asthma	88
GSK500KV3lin_Pattern_4_f_	76
GSK500kV3_Morning_evening_person_chronotype	74
GSK500KV3lin_MED_selective_calcium_channel_blockers_mainly_vascular	74
GSK500kV3_Corneal_hysteresis_right	72
GSK500KV3lin_MED_beta_blocking_agents_other_combinations	72
GSK500kV3_TA_FEV1_never_smoked_only_strict	71
GSK500KV3lin_MED_angiotensin_ii_antagonists_combinations	71
GSK500KV3lin_MED_low_ceiling_diuretics_thiazides	67
GSK500kV3_Intra_ocular_pressure_Goldmann_correlated_left	64
GSK500KV3lin_MED_ace_inhibitors_plain	63
GSK500kV3_Intra_ocular_pressure_Goldmann_correlated_right	59
GSK500KV3lin_TA_NI_pediatric_asthma_under16yo	58
GSK500KV3lin_MED_blood_glucose_lowering_drugs_excl_insulins	54
GSK500KV3lin_MED_topical_decongestants_and_nasal_preps	53
GSK500KV3lin_MED_other_drugs_for_obstructive_airway_diseases_inhalants	51
GSK500kV3_Corneal_hysteresis_left	50
GSK500KV3lin_HES_Atrial_fibrillation_and_flutter	48
GSK500KV3lin_MED_diuretics_and_potassium_sparing_agents_in_combination	48
GSK500KV3lin_HES_Other_hypothyroidism	46
GSK500KV3lin_HESCH_Chapter_IX_Diseases_of_the_circulatory_system_BIN	44
GSK500KV3lin_M2W_diabetes	44
GSK500KV3lin_MED_adrenergics_inhalants	44
GSK500KV3lin_Wheeze_or_whistling_in_the_chest_in_last_year	44
GSK500KV3lin_HES_Diverticular_disease_of_intestine	43
GSK500KV3lin_M2W_diverticular_diseasediverticulitis	43
GSK500KV3lin_MED_adrenergics_for_systemic_use	43
GSK500KV3lin_MED_corticosteroids_plain	43
GSK500KV3lin_TA_NI_adult_only_asthma_over16yo	43
GSK500KV3lin_M2W_cholelithiasisgall_stones	42
GSK500KV3lin_MED_other_systemic_drugs_for_obstructive_airway_diseases	42
GSK500KV3lin_HES_Asthma	41
GSK500KV3lin_Headaches_for_3_months_vs_no_pain	40
GSK500KV3lin_HESBL_Ischaemic_heart_diseases	38
GSK500kV3_Getting_up_in_morning	37
GSK500kV3_Sodium_in_urine	37
GSK500KV3lin_Headache	37
GSK500KV3lin_HESBL_Disorders_of_thyroid_gland	37
GSK500KV3lin_HESBL_Metabolic_disorders	37
GSK500kV3_PROXYFM_High_blood_pressure	36
GSK500KV3lin_CREG_mal_neo_prostate	36
GSK500KV3lin_HES_Disorders_of_lipoprotein_metabolism_lipidaemias	36
GSK500KV3lin_Mouth_ulcers	36
GSK500kV3_Sleeplessness_insomnia	35
GSK500KV3lin_HES_Chronic_ischaemic_heart_disease	35
GSK500KV3lin_HESBL_Chronic_lower_respiratory_diseases	35
GSK500KV3lin_M2W_gout	35
GSK500KV3lin_Snoring	34
GSK500kV3_Creatinine_enzymatic_in_urine	33
GSK500KV3lin_M2W_angina	33
GSK500KV3lin_M2W_osteoarthritis	33
GSK500KV3lin_PROXYS_High_blood_pressure	32
GSK500KV3lin_HES_Non_insulin_dependent_diabetes_mellitus	31
GSK500KV3lin_M2W_type_2_diabetes	31
GSK500KV3lin_M2W_heartcardiac_problem	30
GSK500KV3lin_HESCH_Endocrine_nutritional_and_metabolic_diseases_BIN	29
GSK500KV3lin_M2W_hayfeverallergic_rhinitis	29
GSK500KV3lin_CREGBL_mal_neo_of_male_genital_organs	28
GSK500KV3lin_Hearing_difficulty_problems	28
GSK500KV3lin_PROXYF_Heart_disease	28
GSK500KV3lin_Seen_doctor_GP_for_nerves_anxiety_tension_or_depression	28
GSK500kV3_Intra_ocular_pressure_corneal_compensated_right	27
GSK500KV3lin_HES_Fibroblastic_disorders	27
GSK500KV3lin_HESBL_Diabetes_mellitus	27
GSK500KV3lin_Knee_pain_for_3_months_vs_no_pain	27
GSK500KV3lin_MED_calcium_channel_blockers_and_diuretics	27
GSK500KV3lin_myocardial_infarction	27
GSK500kV3_Sleep_duration	26
GSK500KV3lin_MED_other_agents_acting_on_the_renin_angiotensin_system	25
GSK500KV3lin_TA_osteoarthritis_all	25
GSK500KV3lin_HESCH_Diseases_of_the_respiratory_system_BIN	24
GSK500KV3lin_M2W_heart_attackmyocardial_infarction	24
GSK500KV3lin_TA_copdMappingStrict	24
GSK500KV3lin_Hearing_difficulty_problems_with_background_noise	23
GSK500KV3lin_Pattern_3_f_	23
GSK500KV3lin_TA_copdMappingLoose_primAndSec	23
GSK500kV3_Intra_ocular_pressure_corneal_compensated_left	22
GSK500KV3lin_M2W_bile_duct_disease	22
GSK500KV3lin_MED_beta_blocking_agents_and_thiazides	22
GSK500KV3lin_PROXYM_High_blood_pressure	22
GSK500kV3_PROXYFM_Heart_disease	21
GSK500KV3lin_HES_Angina_pectoris	21
GSK500KV3lin_M2W_gall_bladder_disease	21
GSK500KV3lin_M2W_varicose_veins	21
GSK500kV3_Age_started_hormone_replacement_therapy_HRT	20
GSK500KV3lin_HES_Sickle_cell_disorders	20
GSK500KV3lin_M2W_heart_arrhythmia	20
GSK500KV3lin_M2W_nasal_polyps	20
GSK500KV3lin_PROXYM_Diabetes	20
GSK500KV3lin_Knee_pain	19
GSK500KV3lin_Aspirin	18
GSK500KV3lin_HES_Cholelithiasis	18
GSK500KV3lin_MED_angiotensin_ii_antagonists_plain	18
GSK500KV3lin_HESBL_Disorders_of_lens	17
GSK500KV3lin_M2W_cataract	17
GSK500KV3lin_M2W_migraine	17
GSK500KV3lin_MED_antigout_preparations	17
GSK500KV3lin_MED_intestinal_antiinflammatory_agents	17
GSK500KV3lin_MED_stomatological_preparations	16
GSK500KV3lin_NI_prostate_cancer	16
GSK500KV3lin_HES_Acute_myocardial_infarction	15
GSK500KV3lin_HESBL_Disorders_of_gallbladder_biliary_tract_and_pancreas	15
GSK500KV3lin_M2W_eczemadermatitis	15
GSK500KV3lin_MED_antimigraine_preparations	15
GSK500KV3lin_MED_beta_blocking_agents	15
GSK500KV3lin_Pattern_2_f_	15
GSK500KV3lin_Back_pain_for_3_months_vs_no_pain	14
GSK500KV3lin_CREG_mal_melanoma_of_skin	14
GSK500KV3lin_CREGBL_Melanoma_and_other_mal_neo_of_skin	14
GSK500KV3lin_Ever_depressed_for_a_whole_week	14
GSK500KV3lin_M2W_carpal_tunnel_syndrome	14
GSK500KV3lin_M2W_uterine_fibroids	14
GSK500KV3lin_PROXYF_High_blood_pressure	14
GSK500KV3lin_Fractured_broken_bones_in_last_5_years	13
GSK500KV3lin_Glaucoma	13
GSK500KV3lin_HES_Mononeuropathies_of_upper_limb	13
GSK500KV3lin_HES_Varicose_veins_of_lower_extremities	13
GSK500KV3lin_HESBL_Other_forms_of_heart_disease	13
GSK500KV3lin_MED_nonsteroids_antiinflammatory_and_antirheumatic_product	13
GSK500KV3lin_TA_osteoarthritis_knee	13
GSK500KV3lin_Back_pain	12
GSK500KV3lin_HES_Gonarthrosis	12
GSK500KV3lin_HES_Obesity	12
GSK500KV3lin_HESBL_Arthrosis	12
GSK500KV3lin_HESBL_Obesity_and_other_hyperalimentation	12
GSK500KV3lin_M2W_psoriasis	12
GSK500KV3lin_PROXYF_Diabetes	12
GSK500KV3lin_HES_Ulcerative_colitis	11
GSK500KV3lin_M2W_inflammatory_bowel_disease	11
GSK500KV3lin_M2W_other_abdominal_problem	11
GSK500KV3lin_MED_antithrombotic_agents	11
GSK500KV3lin_MED_for_and_gastroreflux	11
GSK500KV3lin_Neck_shoulder_pain_for_3_months_vs_no_pain	11
GSK500KV3lin_Paracetamol	11
GSK500KV3lin_HES_Coxarthrosis	10
GSK500KV3lin_HESBL_Nerve_nerve_root_and_plexus_disorders	10
GSK500KV3lin_HESBL_Radiation_related_disorders_of_the_skin_tissue	10
GSK500KV3lin_HESCH_Diseases_of_the_skin_tissue	10
GSK500KV3lin_M2W_glaucoma	10
GSK500KV3lin_M2W_osteoporosis	10
GSK500KV3lin_M2W_pulmonary_embolism_dvt	10
GSK500KV3lin_MED_corticosteroids_combinations_with_antibiotics	10
GSK500KV3lin_MED_other_analgesics_and_antipyretics	10
GSK500KV3lin_MED_tetracyclines	10
GSK500KV3lin_Multivitamins_minerals	10
GSK500KV3lin_Bring_up_phlegm_sputum_mucus_on_most_days	9
GSK500KV3lin_CREG_mal_neo_breast	9
GSK500KV3lin_CREGBL_mal_neoplasm_of_breast	9
GSK500KV3lin_HES_Pulmonary_embolism	9
GSK500KV3lin_HESBL_Disorders_of_skin_appendages	9
GSK500KV3lin_HESBL_Urolithiasis	9
GSK500KV3lin_M2W_bph_benign_prostatic_hypertrophy	9
GSK500KV3lin_M2W_deep_venous_thrombosis_dvt	9
GSK500KV3lin_M2W_enlarged_prostate	9
GSK500KV3lin_M2W_thyroid_goitre	9
GSK500KV3lin_M2W_ulcerative_colitis	9
GSK500KV3lin_MED_antibiotics_for_topical_use	9
GSK500KV3lin_MED_vasodilators_used_in_cardiac_diseases	9
GSK500kV3_PROXYFM_Diabetes	8
GSK500KV3lin_HES_Haemorrhoids	8
GSK500KV3lin_HES_Osteoporosis_without_pathological_fracture	8
GSK500KV3lin_HES_Phlebitis_and_thrombophlebitis	8
GSK500KV3lin_HESCH_Diseases_of_the_digestive_system	8
GSK500KV3lin_M2W_duodenal_ulcer	8
GSK500KV3lin_M2W_kidney_nephropathy	8
GSK500KV3lin_M2W_kidney_stoneureter_stonebladder_stone	8
GSK500KV3lin_M2W_malabsorptioncoeliac_disease	8
GSK500KV3lin_M2W_pancreatitis	8
GSK500KV3lin_M2W_peripheral_nerve_disorder	8
GSK500KV3lin_M2W_trapped_nervecompressed_nerve	8
GSK500KV3lin_MED_beta_blocking_agents_and_other_diuretics	8
GSK500KV3lin_MED_cough_suppressants_excl_combinations_with_expectorants	8
GSK500KV3lin_NI_testicular_cancer	8
GSK500KV3lin_Risk_taking	8
GSK500kV3_Reported_occurrences_of_cancer	7
GSK500KV3lin_CREGCH_Neoplasms_BIN	7
GSK500KV3lin_HES_Iron_deficiency_anaemia	7
GSK500KV3lin_HES_Nasal_polyp	7
GSK500KV3lin_HES_Other_diseases_of_intestine	7
GSK500KV3lin_HES_Other_diseases_of_stomach_and_duodenum	7
GSK500KV3lin_HES_Thalassaemia	7
GSK500KV3lin_M2W_hyperthyroidismthyrotoxicosis	7
GSK500KV3lin_M2W_otosclerosis	7
GSK500KV3lin_M2W_pancreatic_disease	7
GSK500KV3lin_M2W_rheumatoid_arthritis	7
GSK500KV3lin_M2W_venous_thromboembolic_disease	7
GSK500KV3lin_Neck_or_shoulder_pain	7
GSK500KV3lin_PROXYF_Lung_cancer	7
GSK500KV3lin_PROXYF_Prostate_cancer	7
GSK500KV3lin_PROXYS_Diabetes	7
GSK500KV3lin_TA_melanoma_combined	7
GSK500KV3lin_TA_osteoarthritis_hip	7
GSK500KV3lin_TA_osteoarthritis_knee_or_hip	7
GSK500KV3lin_CREGBL_In_situ_neo	6
GSK500KV3lin_HES_Glaucoma	6
GSK500KV3lin_HES_Other_diseases_of_gallbladder	6
GSK500KV3lin_HES_Other_nontoxic_goitre	6
GSK500KV3lin_HES_Skin_changes_due_to_chronic_nonionizing_radiation	6
GSK500KV3lin_HES_Unspecified_haematuria	6
GSK500KV3lin_HESBL_Glaucoma	6
GSK500KV3lin_HESBL_Other_joint_disorders	6
GSK500KV3lin_HESBL_Symptoms_and_signs_involving_the_urinary_system	6
GSK500KV3lin_M2W_adrenocortical_insufficiencyaddisons_disease	6
GSK500KV3lin_M2W_bowens_disease	6
GSK500KV3lin_M2W_iron_deficiency_anaemia	6
GSK500KV3lin_M2W_prostate_problem_not_cancer	6
GSK500KV3lin_M2W_sclerodermasystemic_sclerosis	6
GSK500KV3lin_M2W_scrotal_problem_not_cancer	6
GSK500KV3lin_MED_antiglaucoma_preparations_and_miotics	6
GSK500KV3lin_MED_beta_blocking_agents_thiazides_and_other_diuretics	6
GSK500KV3lin_MED_other_gynecologicals	6
GSK500KV3lin_MED_topical_products_for_joint_and_muscular_pain	6
GSK500KV3lin_NI_breast_cancer	6
GSK500KV3lin_Calcium	5
GSK500KV3lin_CREG_mal_neo_testis	5
GSK500KV3lin_Hearing_aid_user	5
GSK500KV3lin_HES_Calculus_of_kidney_and_ureter	5
GSK500KV3lin_HES_Maternal_care_other_fetal_problems	5
GSK500KV3lin_HES_Other_mental_disorders_due_to_brain_damage	5
GSK500KV3lin_HES_Other_rheumatoid_arthritis	5
GSK500KV3lin_HES_signs_involving_the_nervous_and_musculoskeletal_systems	5
GSK500KV3lin_HES_Thyroiditis	5
GSK500KV3lin_HESBL_Certain_disorders_involving_the_immune_mechanism	5
GSK500KV3lin_HESBL_Diseases_of_arteries_arterioles_and_capillaries	5
GSK500KV3lin_HESBL_Other_dorsopathies	5
GSK500KV3lin_HESBL_Tuberculosis	5
GSK500KV3lin_Hip_pain	5
GSK500KV3lin_Ibuprofen_e_g_Nurofen	5
GSK500KV3lin_M2W_chronic_obstructive_airways_diseasecopd	5
GSK500KV3lin_M2W_contact_dermatitis	5
GSK500KV3lin_M2W_diabetic_nephropathy	5
GSK500KV3lin_M2W_emphysemachronic_bronchitis	5
GSK500KV3lin_M2W_joint_disorder	5
GSK500KV3lin_M2W_oesophageal_varicies	5
GSK500KV3lin_M2W_type_1_diabetes	5
GSK500KV3lin_MED_antihistamines_for_systemic_use	5
GSK500KV3lin_MED_other_cardiac_preparations	5
GSK500KV3lin_MED_throat_preparations	5
GSK500KV3lin_NI_malignant_melanoma	5
GSK500KV3lin_PROXYF_Bowel_cancer	5
GSK500kV3_Daytime_dozing_sleeping_narcolepsy	4
GSK500kV3_Potassium_in_urine	4
GSK500kV3_PROXYFM_Alzheimer_s_disease_dementia	4
GSK500kV3_PROXYFM_Lung_cancer	4
GSK500kV3_TA_urine_albumin_creatinine_ratio	4
GSK500KV3lin_Cough_on_most_days	4
GSK500KV3lin_HES_Dermatophytosis	4
GSK500KV3lin_HES_Duodenal_ulcer	4
GSK500KV3lin_HES_Gestational_hypertension_with_significant_proteinuria	4
GSK500KV3lin_HES_Gout	4
GSK500KV3lin_HES_Hyperplasia_of_prostate	4
GSK500KV3lin_HES_Insulin_dependent_diabetes_mellitus	4
GSK500KV3lin_HES_Keratitis	4
GSK500KV3lin_HES_Other_disorders_adrenal_gland	4
GSK500KV3lin_HES_Other_peripheral_vascular_diseases	4
GSK500KV3lin_HES_Respiratory_disorders_in_diseases_classified_elsewhere	4
GSK500KV3lin_HESBL_Diseases_of_male_genital_organs	4
GSK500KV3lin_HESBL_Diseases_of_veins_lymphatic_vessels	4
GSK500KV3lin_HESBL_Intestinal_infectious_diseases	4
GSK500KV3lin_HESBL_Nutritional_anaemias	4
GSK500KV3lin_HESCH_Mental_and_behavioural_disorders	4
GSK500KV3lin_Hip_pain_for_3_months_vs_no_pain	4
GSK500KV3lin_Insulin	4
GSK500KV3lin_M2W_alcohol_dependency	4
GSK500KV3lin_M2W_alpha1_antitrypsin_deficiency	4
GSK500KV3lin_M2W_depression	4
GSK500KV3lin_M2W_liverbiliarypancreas_problem	4
GSK500KV3lin_M2W_retinal_detachment	4
GSK500KV3lin_M2W_tonsiltis	4
GSK500KV3lin_M2W_undescended_testicle	4
GSK500KV3lin_MED_antiadrenergic_agents_peripherally_acting	4
GSK500KV3lin_MED_drugs_affecting_bone_structure_and_mineralization	4
GSK500KV3lin_MED_drugs_used_in_benign_prostatic_hypertrophy	4
GSK500KV3lin_MED_hemorrhoids_and_anal_fissures_for_topical_use	4
GSK500KV3lin_MED_vitamin_a_and_d_incl_combinations_of_the_two	4
GSK500KV3lin_NI_skin_cancer	4
GSK500KV3lin_PROXYF_Chronic_bronchitis_emphysema	4
GSK500KV3lin_PROXYF_Stroke	4
GSK500KV3lin_PROXYS_Heart_disease	4
GSK500KV3lin_PROXYS_Prostate_cancer	4
GSK500KV3lin_CREGBL_mal_neo_of_female_genital_organs	3
GSK500KV3lin_CREGBL_mal_neo_of_thyroid_and_other_endocrine_glands	3
GSK500KV3lin_HES_Abnormal_results_of_function_studies	3
GSK500KV3lin_HES_Acute_pancreatitis	3
GSK500KV3lin_HES_Ankylosing_spondylitis	3
GSK500KV3lin_HES_Complications_illdefined_descriptions_of_heart_disease	3
GSK500KV3lin_HES_Disorders_of_autonomic_nervous_system	3
GSK500KV3lin_HES_Emphysema	3
GSK500KV3lin_HES_Hordeolum_and_chalazion	3
GSK500KV3lin_HES_Mental_and_behavioural_disorders_due_to_use_of_alcohol	3
GSK500KV3lin_HES_Other_chronic_obstructive_pulmonary_disease	3
GSK500KV3lin_HES_Other_diseases_of_anus_and_rectum	3
GSK500KV3lin_HES_Other_diseases_of_biliary_tract	3
GSK500KV3lin_HES_Other_follicular_disorders	3
GSK500KV3lin_HES_Other_intervertebral_disc_disorders	3
GSK500KV3lin_HES_Other_metabolic_disorders	3
GSK500KV3lin_HES_Other_retinal_disorders	3
GSK500KV3lin_HES_Redundant_prepuce_phimosis_and_paraphimosis	3
GSK500KV3lin_HES_Sarcoidosis	3
GSK500KV3lin_HESBL_Disorders_of_choroid_and_retina	3
GSK500KV3lin_HESBL_glucose_regulation_and_pancreatic_internal_secretion	3
GSK500KV3lin_HESBL_Other_and_unspecified_disorders_circulatory_system	3
GSK500KV3lin_HESBL_Other_diseases_of_upper_respiratory_tract	3
GSK500KV3lin_HESBL_Other_soft_tissue_disorders	3
GSK500KV3lin_HESBL_Protozoal_diseases	3
GSK500KV3lin_HESBL_Viral_infections_of_the_central_nervous_system	3
GSK500KV3lin_HESCH_Diseases_of_the_blood_forming_organ_immune_mech_BIN	3
GSK500KV3lin_HESCH_Diseases_of_the_eye_and_adnexa	3
GSK500KV3lin_M2W_bowel_intestinal_infarction	3
GSK500KV3lin_M2W_chronic_skin_ulcers	3
GSK500KV3lin_M2W_emphysema	3
GSK500KV3lin_M2W_fracture_forearm_wrist	3
GSK500KV3lin_M2W_lichen_planus	3
GSK500KV3lin_M2W_macular_degeneration	3
GSK500KV3lin_M2W_pernicious_anaemia	3
GSK500KV3lin_M2W_polycythaemia_vera	3
GSK500KV3lin_M2W_sarcoidosis	3
GSK500KV3lin_M2W_soft_tissue_inflammation	3
GSK500KV3lin_Macular_degeneration	3
GSK500KV3lin_MED_antidepressants	3
GSK500KV3lin_MED_antipropulsives	3
GSK500KV3lin_MED_hormone_antagonists_and_related_agents	3
GSK500KV3lin_MED_vitamin_b12_and_folic_acid	3
GSK500KV3lin_MED_vitaminb1_plain_and_in_combo_vitaminb6andb12	3
GSK500KV3lin_NI_anxiety_panic_attacks	3
GSK500KV3lin_NI_bladder_cancer	3
GSK500KV3lin_NI_chronic_lymphocytic	3
GSK500KV3lin_NI_non_infective_hepatitis	3
GSK500KV3lin_PROXYM_Alzheimer_s_disease_dementia	3
GSK500KV3lin_PROXYM_Lung_cancer	3
GSK500KV3lin_Seen_a_psychiatrist_nerves_anxiety_tension_depression	3
GSK500KV3lin_STEMI	3
GSK500kV3_L1_L4_BMD_bone_mineral_density	2
GSK500kV3_Pulse_wave_Arterial_Stiffness_index	2
GSK500KV3lin_CREG_Follicular	2
GSK500KV3lin_CREG_mal_neo_thyroid_gland	2
GSK500KV3lin_CREG_Myeloid_leukaemia	2
GSK500KV3lin_CREG_neoplasm_of_pancreas	2
GSK500KV3lin_CREGBL_mal_neo_of_digestive_organs	2
GSK500KV3lin_CREGBL_neo_of_uncertain_or_unknown_behaviour	2
GSK500KV3lin_Diabetes_related_eye_disease	2
GSK500KV3lin_Ever_unenthusiastic_disinterested_for_a_whole_week	2
GSK500KV3lin_Folic_acid_or_Folate_Vit_B9	2
GSK500KV3lin_HES_Abnormalities_of_breathing	2
GSK500KV3lin_HES_Atrophic_disorders_of_skin	2
GSK500KV3lin_HES_Cellulitis	2
GSK500KV3lin_HES_Cerebral_infarction	2
GSK500KV3lin_HES_Cholecystitis	2
GSK500KV3lin_HES_Chronic_sinusitis	2
GSK500KV3lin_HES_Chronic_viral_hepatitis	2
GSK500KV3lin_HES_Crohn_s_disease	2
GSK500KV3lin_HES_Delirium_notby_alcohol_and_other_substances	2
GSK500KV3lin_HES_Diseases_of_tongue	2
GSK500KV3lin_HES_Dizziness_and_giddiness	2
GSK500KV3lin_HES_Inflammatory_polyneuropathy	2
GSK500KV3lin_HES_Iridocyclitis	2
GSK500KV3lin_HES_Mononeuropathy_in_diseases_classified_elsewhere	2
GSK500KV3lin_HES_Myasthenia_gravis_and_other_myoneural_disorders	2
GSK500KV3lin_HES_Nail_disorders	2
GSK500KV3lin_HES_Other_abnormal_findings_in_urine	2
GSK500KV3lin_HES_Other_acute_ischaemic_heart_diseases	2
GSK500KV3lin_HES_Other_anaemias	2
GSK500KV3lin_HES_Other_cataract	2
GSK500KV3lin_HES_Other_cerebrovascular_diseases	2
GSK500KV3lin_HES_Other_demyelinating_diseases_of_CNS	2
GSK500KV3lin_HES_Other_diseases_of_lip_and_oral_mucosa	2
GSK500KV3lin_HES_Other_disorders_arteries_and_arterioles	2
GSK500KV3lin_HES_Other_disorders_bladder	2
GSK500KV3lin_HES_Other_disorders_pancreatic_internal_secretion	2
GSK500KV3lin_HES_Other_disorders_peritoneum	2
GSK500KV3lin_HES_Other_disorders_tympanic_membrane	2
GSK500KV3lin_HES_Other_nontraumatic_intracranial_haemorrhage	2
GSK500KV3lin_HES_Other_paralytic_syndromes	2
GSK500KV3lin_HES_Otosclerosis	2
GSK500KV3lin_HES_Polyneuropathy_class_elsewhere	2
GSK500KV3lin_HES_Polyneuropathy_in_diseases_classified_elsewhere	2
GSK500KV3lin_HES_Polyp_of_female_genital_tract	2
GSK500KV3lin_HES_Polyuria	2
GSK500KV3lin_HES_Unspecified_diabetes_mellitus	2
GSK500KV3lin_HES_Varicose_veins_of_other_sites	2
GSK500KV3lin_HES_Vasomotor_and_allergic_rhinitis	2
GSK500KV3lin_HESBL_Aplastic_and_other_anaemias	2
GSK500KV3lin_HESBL_Deforming_dorsopathies	2
GSK500KV3lin_HESBL_Diseases_of_middle_ear_and_mastoid	2
GSK500KV3lin_HESBL_Diseases_of_myoneural_junction_and_muscle	2
GSK500KV3lin_HESBL_Diseases_of_oesophagus_stomach_and_duodenum	2
GSK500KV3lin_HESBL_Disorders_of_synovium_and_tendon	2
GSK500KV3lin_HESBL_Inflammatory_diseases_of_female_pelvic_organs	2
GSK500KV3lin_HESBL_Mycoses	2
GSK500KV3lin_HESBL_Other_disorders_kidney_and_ureter	2
GSK500KV3lin_HESBL_Other_disorders_the_skin_tissue	2
GSK500KV3lin_HESBL_Renal_failure	2
GSK500KV3lin_M2W_back_problem	2
GSK500KV3lin_M2W_cellulitis	2
GSK500KV3lin_M2W_cholecystitis	2
GSK500KV3lin_M2W_diabetic_eye_disease	2
GSK500KV3lin_M2W_disc_degeneration	2
GSK500KV3lin_M2W_disorder_of_adrenal_gland	2
GSK500KV3lin_M2W_endometriosis	2
GSK500KV3lin_M2W_eye_trauma	2
GSK500KV3lin_M2W_fracture_face_orbit_eye_socket	2
GSK500KV3lin_M2W_fracture_jaw	2
GSK500KV3lin_M2W_fracture_neck_cervical_fracture	2
GSK500KV3lin_M2W_graves_disease	2
GSK500KV3lin_M2W_hepatitis_c	2
GSK500KV3lin_M2W_hyperparathyroidism	2
GSK500KV3lin_M2W_infectious_mononucleosis_glandular_fever_epste	2
GSK500KV3lin_M2W_ischaemic_stroke	2
GSK500KV3lin_M2W_menorrhagia_unknown_cause	2
GSK500KV3lin_M2W_musclesoft_tissue_problem	2
GSK500KV3lin_M2W_myeloproliferative_disorder	2
GSK500KV3lin_M2W_neck_probleminjury	2
GSK500KV3lin_M2W_parathyroid_gland_problem_not_cancer	2
GSK500KV3lin_M2W_plantar_fascitis	2
GSK500KV3lin_M2W_polycystic_ovariespolycystic_ovarian_syndrome	2
GSK500KV3lin_M2W_primary_biliary_cirrhosis	2
GSK500KV3lin_M2W_retinal_problem	2
GSK500KV3lin_M2W_rosacea	2
GSK500KV3lin_M2W_transient_ischaemic_attack_tia	2
GSK500KV3lin_M2W_uterine_polyps	2
GSK500KV3lin_M2W_uterine_problem	2
GSK500KV3lin_MED_anesthetics_general	2
GSK500KV3lin_MED_antimetabolites	2
GSK500KV3lin_MED_antiseptics_and_disinfectants	2
GSK500KV3lin_MED_cardiac_glycosides	2
GSK500KV3lin_MED_corticosteroids_and_antiinfectives_in_combination_1	2
GSK500KV3lin_MED_other_sex_hormones_and_modulators_of_genital_system	2
GSK500KV3lin_NI_headaches_not_migraine	2
GSK500KV3lin_NI_hyperthyroidism_thyrotoxicosis	2
GSK500KV3lin_PROXYM_Heart_disease	2
GSK500KV3lin_PROXYS_Chronic_bronchitis_emphysema	2
GSK500KV3lin_Stomach_abdominal_pain_for_3_months_vs_no_pain	2
GSK500KV3lin_Stomach_or_abdominal_pain	2
GSK500KV3lin_TA_colerectalCancer_combined	2
GSK500kV3_PROXYFM_Chronic_bronchitis_emphysema	1
GSK500KV3lin_Cataract	1
GSK500KV3lin_Chest_pain_or_discomfort	1
GSK500KV3lin_CREG_Benign_neoplasm_of_meninges	1
GSK500KV3lin_CREG_bladder	1
GSK500KV3lin_CREG_Lymphoid_leukaemia	1
GSK500KV3lin_CREG_mal_neo_bladder	1
GSK500KV3lin_CREG_mal_neo_bronchus_and_lung	1
GSK500KV3lin_CREG_mal_neo_colon	1
GSK500KV3lin_CREG_mal_neo_other_connect_soft_tissue	1
GSK500KV3lin_CREG_neo_of_oral_cavity_and_digestive	1
GSK500KV3lin_Facial_pain	1
GSK500KV3lin_Glucosamine	1
GSK500KV3lin_HES_Alzheimer_s_disease	1
GSK500KV3lin_HES_Complications_of_the_puerperium	1
GSK500KV3lin_HES_Cutaneous_abscess_furuncle_and_carbuncle	1
GSK500KV3lin_HES_Dementia_in_Alzheimer_s_disease	1
GSK500KV3lin_HES_Disorders_of_refraction_and_accommodation	1
GSK500KV3lin_HES_Dysplasia_of_cervix_uteri	1
GSK500KV3lin_HES_Excessive_frequent_and_irregular_menstruation	1
GSK500KV3lin_HES_Heart_failure	1
GSK500KV3lin_HES_Hypofunction_and_Other_disorders_pituitary_gland	1
GSK500KV3lin_HES_Inflammatory_disease_of_cervix_uteri	1
GSK500KV3lin_HES_Nerve_root_and_plexus_compressions	1
GSK500KV3lin_HES_Nonrheumatic_mitral_valve_disorders	1
GSK500KV3lin_HES_Nonsuppurative_otitis_media	1
GSK500KV3lin_HES_Nystagmus_and_other_irregular_eye_movements	1
GSK500KV3lin_HES_Occlusion_and_stenosis_not_cerebral_infarction	1
GSK500KV3lin_HES_Otalgia_and_effusion_of_ear	1
GSK500KV3lin_HES_Other_abnormal_findings_of_blood_chemistry	1
GSK500KV3lin_HES_Other_arthritis	1
GSK500KV3lin_HES_Other_degenerative_diseases_of_nervous_system	1
GSK500KV3lin_HES_Other_diseases_of_liver	1
GSK500KV3lin_HES_Other_disorders_kidney_and_ureter	1
GSK500KV3lin_HES_Other_disorders_lens	1
GSK500KV3lin_HES_Other_disorders_optic	1
GSK500KV3lin_HES_Other_disorders_penis	1
GSK500KV3lin_HES_Other_disorders_skin_tissue	1
GSK500KV3lin_HES_Other_disorders_synovium_and_tendon	1
GSK500KV3lin_HES_Other_disorders_teeth_and_supporting_structures	1
GSK500KV3lin_HES_Other_disorders_thyroid	1
GSK500KV3lin_HES_Other_female_pelvic_inflammatory_diseases	1
GSK500KV3lin_HES_Other_interstitial_pulmonary_diseases	1
GSK500KV3lin_HES_Other_lymphatic_vessels_and_lymph_nodes	1
GSK500KV3lin_HES_Other_noninflammatory_disorders_of_vulva_and_perineum	1
GSK500KV3lin_HES_Other_osteochondropathies	1
GSK500KV3lin_HES_Other_polyneuropathies	1
GSK500KV3lin_HES_Other_sexually_transmitted_diseases	1
GSK500KV3lin_HES_Other_soft_tissue_disorders	1
GSK500KV3lin_HES_Other_specific_joint_derangements	1
GSK500KV3lin_HES_Other_spondylopathies	1
GSK500KV3lin_HES_Other_venous_embolism_and_thrombosis	1
GSK500KV3lin_HES_Pain_associated_with_micturition	1
GSK500KV3lin_HES_Paraplegia_and_tetraplegia	1
GSK500KV3lin_HES_Perforation_of_tympanic_membrane	1
GSK500KV3lin_HES_Phobic_anxiety_disorders	1
GSK500KV3lin_HES_Poisoning_nonopioidanalgesic_antipyretic_antirheumatic	1
GSK500KV3lin_HES_Postprocedural_disorders_of_circulatory_system	1
GSK500KV3lin_HES_Postprocedural_disorders_of_digestive_system	1
GSK500KV3lin_HES_Psoriasis	1
GSK500KV3lin_HES_Retinal_disorders_in_diseases_classified_elsewhere	1
GSK500KV3lin_HES_Retinal_vascular_occlusions	1
GSK500KV3lin_HES_Seborrhoeic_keratosis	1
GSK500KV3lin_HES_Sexual_dysfunction_not_caused_disorder_or_disease	1
GSK500KV3lin_HES_Spondylosis	1
GSK500KV3lin_HES_Suppurative_and_unspecified_otitis_media	1
GSK500KV3lin_HES_symptoms_cognitive_functions_and_awareness	1
GSK500KV3lin_HES_symptoms_the_circulatory_and_respiratory_systems	1
GSK500KV3lin_HES_Tubulo_interstitial_nephritis_not_acute_or_chronic	1
GSK500KV3lin_HES_Unspecified_dementia	1
GSK500KV3lin_HES_Viral_agents_causeof_otherdisease	1
GSK500KV3lin_HES_Viral_and_other_specified_intestinal_infections	1
GSK500KV3lin_HES_Vitamin_B12_deficiency_anaemia	1
GSK500KV3lin_HESBL_Abnormal_blood_findings_without_diagnosis	1
GSK500KV3lin_HESBL_Cerebral_palsy_and_other_paralytic_syndromes	1
GSK500KV3lin_HESBL_Coagulation_defects_purpura_and_other	1
GSK500KV3lin_HESBL_Congenital_malformations_of_eye_ear_face_and_neck	1
GSK500KV3lin_HESBL_Diseases_of_external_ear	1
GSK500KV3lin_HESBL_Diseases_of_liver	1
GSK500KV3lin_HESBL_Disorders_of_adult_personality_and_behaviour	1
GSK500KV3lin_HESBL_Disorders_of_optic_nerve_and_visual_pathways	1
GSK500KV3lin_HESBL_Disorders_of_other_endocrine_glands	1
GSK500KV3lin_HESBL_Extrapyramidal_and_movement_disorders	1
GSK500KV3lin_HESBL_Organic_including_symptomatic_mental_disorders	1
GSK500KV3lin_HESBL_Other_congenital_malformations_of_digestive_system	1
GSK500KV3lin_HESBL_Other_degenerative_diseases_of_the_nervous_system	1
GSK500KV3lin_HESBL_Papulosquamous_disorders	1
GSK500KV3lin_HESBL_respiratory_diseases_interstitium	1
GSK500KV3lin_HESBL_Sequelae_of_infectious_and_parasitic_diseases	1
GSK500KV3lin_HESBL_Spondylopathies	1
GSK500KV3lin_HESBL_Symptoms_circulatory_and_respiratory_systems	1
GSK500KV3lin_HESBL_Viral_infections_skin_and_mucous_memb	1
GSK500KV3lin_Laxatives_e_g_Dulcolax_Senokot	1
GSK500KV3lin_Leg_pain_on_walking	1
GSK500KV3lin_Loose_teeth	1
GSK500KV3lin_M2W_acute_infective_polyneuritisguillainbarre_syndro	1
GSK500KV3lin_M2W_allergy_to_house_dust_mite	1
GSK500KV3lin_M2W_anaemia	1
GSK500KV3lin_M2W_arthritis_nos	1
GSK500KV3lin_M2W_bladder_problem_not_cancer	1
GSK500KV3lin_M2W_blepharitis_eyelid_infection	1
GSK500KV3lin_M2W_bone_disorder	1
GSK500KV3lin_M2W_chronic_sinusitis	1
GSK500KV3lin_M2W_chronicdegenerative_neurological_problem	1
GSK500KV3lin_M2W_clotting_disorderexcessive_bleeding	1
GSK500KV3lin_M2W_colitisnot_crohns_or_ulcerative_colitis	1
GSK500KV3lin_M2W_constipation	1
GSK500KV3lin_M2W_crohns_disease	1
GSK500KV3lin_M2W_dementiaalzheimerscognitive_impairment	1
GSK500KV3lin_M2W_eye_infection	1
GSK500KV3lin_M2W_fracture_neck_of_femur_hip	1
GSK500KV3lin_M2W_fracture_pelvis_lower_limb	1
GSK500KV3lin_M2W_fracture_radius	1
GSK500KV3lin_M2W_fracture_rib	1
GSK500KV3lin_M2W_fracture_skull_head	1
GSK500KV3lin_M2W_fracture_wrist_colles_fracture	1
GSK500KV3lin_M2W_giant_celltemporal_arteritis	1
GSK500KV3lin_M2W_heart_failurepulmonary_odema	1
GSK500KV3lin_M2W_herpes_simplex	1
GSK500KV3lin_M2W_interstitial_lung_disease	1
GSK500KV3lin_M2W_irritable_bowel_syndrome	1
GSK500KV3lin_M2W_jaundice_unknown_cause	1
GSK500KV3lin_M2W_leg_claudication_intermittent_claudication	1
GSK500KV3lin_M2W_lichen_sclerosis	1
GSK500KV3lin_M2W_lymphoedema	1
GSK500KV3lin_M2W_meningioma_benign_meningeal_tumour	1
GSK500KV3lin_M2W_motor_neurone_disease	1
GSK500KV3lin_M2W_muscle_or_soft_tissue_injuries	1
GSK500KV3lin_M2W_myasthenia_gravis	1
GSK500KV3lin_M2W_nasalsinus_disorder	1
GSK500KV3lin_M2W_obsessive_compulsive_disorder_ocd	1
GSK500KV3lin_M2W_other_demyelinating_disease_not_multiple_sclerosi	1
GSK500KV3lin_M2W_paraplegia	1
GSK500KV3lin_M2W_peripheral_neuropathy	1
GSK500KV3lin_M2W_pulmonary_fibrosis	1
GSK500KV3lin_M2W_pyelonephritis	1
GSK500KV3lin_M2W_raynauds_phenomenondisease	1
GSK500KV3lin_M2W_renalkidney_failure	1
GSK500KV3lin_M2W_sclerosing_cholangitis	1
GSK500KV3lin_M2W_sick_sinus_syndrome	1
GSK500KV3lin_M2W_sleep_apnoea	1
GSK500KV3lin_M2W_thyroid_problem_not_cancer	1
GSK500KV3lin_M2W_thyroiditis	1
GSK500KV3lin_M2W_urticaria	1
GSK500KV3lin_MED_antiemetics_and_antinauseants	1
GSK500KV3lin_MED_antipruritics_incl_antihistamines_anesthetics_etc_	1
GSK500KV3lin_MED_anxiolytics	1
GSK500KV3lin_MED_beta_lactam_antibacterials_penicillins	1
GSK500KV3lin_MED_corticosteroids_for_systemic_use_plain	1
GSK500KV3lin_MED_for_constipation	1
GSK500KV3lin_MED_hypnotics_and_sedatives	1
GSK500KV3lin_MED_immunosuppressants	1
GSK500KV3lin_MED_peripheral_vasodilators	1
GSK500KV3lin_NI_cervical_cancer	1
GSK500KV3lin_NSTEMI	1
GSK500KV3lin_Other_eye_problems	1
GSK500KV3lin_Other_serious_eye_condition	1
GSK500KV3lin_PROXYF_Alzheimer_s_disease_dementia	1
GSK500KV3lin_PROXYM_Breast_cancer	1
GSK500KV3lin_PROXYM_Chronic_bronchitis_emphysema	1
GSK500KV3lin_Ranitidine_e_g_Zantac	1
GSK500KV3lin_Single_Probable_major_depression_episode	1
GSK500KV3lin_TA_copdExacerbation_NI_HES_SPIROMETRY	1
GSK500KV3lin_TA_osteoarthritis_non_load_bearing_joints	1
